# Supplementary material for: CaMello-XR enables visualization and optogenetic control of Gq/11 signals and receptor trafficking in GPCR-specific domains
Source: Commun Biol. 2019 Feb 14;2:60. doi: 10.1038/s42003-019-0292-y (PMC6376006; doi:10.1038/s42003-019-0292-y)
Supplement: Supplementary file 10 — Supplementary Data 1 [file 42003_2019_292_MOESM10_ESM.xlsx]

## Sheet: Fig. 1b
	cam						cam2a						cam2a + Dynasore
	a	b	c	d	e		a	b	c	d	e		a	b	c	d	e
	0	0.0334	0	0	0		0.0197	0.0737	0.0241	0.0365	0.0364		0	0.0606	0.0246	0	0
	0.0098142	0	0.0142	0.0177	0.0311		0	0.1591	0.0234	0.0317	0		0.0536	0.0404	0	0.089	0.0261
	0.171	0.3695	0.1801	0.3315	0.7559		0.038	0.2095	0	0.0124	0.0954		0.0208	0	0.0605	0.0010958	0.0096282
	1	0.9264	0.9962	1	0.9606		0.1737	0.5117	0.1014	0	0.0117		0.0514	0.5299	0.3283	0.0234	0.0257
	0.9551	0.9284	1	0.9574	0.9802		0.8669	0.8782	0.8555	0.0707	0.0706		0.4488	0.6768	0.9739	0.8223	0.1896
	0.9741	1	0.9881	0.9308	0.9826		1	0.9539	0.9869	0.1961	0.4057		0.5442	0.7102	0.9838	0.8867	0.269
	0.9727	0.9564	0.951	0.9171	1		0.9801	0.877	0.9679	0.7901	0.8886		0.5356	0.7545	0.9612	0.9055	0.2978
	0.9688	0.8964	0.9636	0.9083	0.9383		0.9118	0.8782	1	0.949	0.906		0.7482	0.7452	0.9944	0.8455	0.982
	0.9387	0.878	0.9203	0.8866	0.9673		0.981	0.8792	0.9564	0.9149	0.949		0.8965	0.8252	1	1	1
	0.9621	0.9237	0.9326	0.9171	0.954		0.8934	1	0.9835	0.9738	1		0.8743	1	0.9302	0.8444	0.9018
	1	0.8548	0.8912	0.9485	0.9301		0.8902	0.9604	0.8566	1	0.9111		1	0.9418	0.9774	0.8234	0.7663
	0.9499	0.8739	0.8713	0.9204	0.8982		0.9193	0.9811	0.9289	0.8807	0.8682		0.9143	0.7747	0.9513	0.6231	0.7007
	0.9639	0.9032	0.8908	0.9043	0.9369		0.8978	0.8711	0.8852	0.8063	0.8492		0.9995	0.7203	0.8964	0.6741	0.741
	0.9818	0.8528	0.8923	0.8383	0.9395		0.8151	0.9562	0.9159	0.8652	0.842		0.989	0.7016	0.9373	0.851	0.7433
	0.9502	0.8793	0.8828	0.8665	0.9406		0.8139	0.8658	0.8611	0.8621	0.7138		0.9601	0.7817	0.9584	0.7833	0.744
	0.878	0.8323	0.8598	0.8632	0.9058		0.8637	0.8717	0.8346	0.7273	0.6562		0.8542	0.9107	0.9704	0.673	0.6746
	0.9134	0.7812	0.8364	0.8817	0.9673		0.8854	0.7883	0.8167	0.7435	0.6926		0.8283	0.8454	1	0.5707	0.6516
	0.9464	0.7716	0.8015	0.864	0.9578		0.8011	0.8177	0.8328	0.7659	0.6941		0.7497	0.8268	0.9443	0.5819	0.5368
	0.9103	0.8221	0.8153	0.8383	0.9391		0.786	0.6842	0.7606	0.6925	0.5768		0.75	0.9262	0.976	0.712	0.5906
	0.9208	0.7812	0.7789	0.7224	0.9128		0.7924	0.7221	0.816	0.736	0.6184		0.7348	0.9317	0.802	0.6263	0.6397
	0.8924	0.8207	0.841	0.7056	0.9296		0.7117	0.673	0.7566	0.5477	0.5229		0.8207	0.9418	0.785	0.5897	0.6596
	0.8931	0.7396	0.7686	0.7578	0.9393		0.7042	0.6655	0.8016	0.5105	0.5849		0.8794	0.9278	0.8351	0.8354	0.713
	0.8847	0.741	0.7632	0.7385	0.9685		0.7204	0.4082	0.7331	0.5212	0.6162		0.8579	0.8889	0.8618	0.8422	0.8193
	0.9183	0.7512	0.7464	0.757	0.9081		0.7502	0.4839	0.7543	0.4819	0.63		0.8077	0.8097	0.8189	0.8245	0.8346
	0.9313	0.7178	0.7743	0.7064	0.9265		0.7686	0.3316	0.7338	0.4533	0.5521		0.7208	0.7957	0.864	0.7865	0.8469
	0.8966	0.7076	0.7161	0.7651	0.9275		0.8178	0.4274	0.6986	0.454	0.5521		0.7565	0.7793	0.8907	0.9724	0.6842
	0.9022	0.7376	0.733	0.8101	0.9135		0.7438	0.4952	0.6393	0.5253	0.5404		0.7661	0.7732	0.7625	0.9836	0.7168
	0.8987	0.6646	0.6877	0.7796	0.9374		0.6774	0.3008	0.6615	0.3981	0.5543		0.7267	0.7482	0.8034	0.7699	0.7149
	0.9369	0.6633	0.7322	0.7989	0.9477		0.7145	0.3018	0.6501	0.5284	0.6111		0.7252	0.9153	0.8062	0.6809	0.7172
	0.9054	0.6953	0.7084	0.7675	0.9289		0.714	0.2736	0.6647	0.4671	0.6344		0.7829	0.9278	0.7751	0.6607	0.7425
	0.918	0.6803	0.6797	0.823	0.9256		0.6799	0.1748	0.7024	0.5602	0.6409		0.781	0.9597	0.802	0.6263	0.6573
	0.9208	0.6687	0.7103	0.6726	0.8862		0.7156	0.2494	0.6528	0.3906	0.6657		0.7301	0.9309	0.8907	0.6007	0.645
	0.9162	0.7055	0.7287	0.7643	0.8996		0.72	0.1794	0.6164	0.4819	0.6591		0.7316	0.8866	0.8118	0.5207	0.6757
	0.9215	0.7321	0.7149	0.7788	0.916		0.6934	0.1597	0.6117	0.3075	0.6613		0.8376	0.8532	0.8266	0.9077	0.6849
	0.891	0.7253	0.7096	0.7965	0.8827		0.7195	0.123	0.4969	0.4205	0.5543		0.8273	0.819	0.926	0.9557	0.7222
	0.9089	0.7089	0.7307	0.7434	0.8974		0.7411	0.1037	0.5266	0.3454	0.6409		0.7866	0.7234	0.8872	0.8556	0.759
	0.919	0.7076	0.7552	0.7981	0.8974		0.7761	0.1309	0.609	0.3678	0.5521		0.7977	0.7016	0.8506	0.8722	0.7578
	0.9246	0.6721	0.7123	0.827	0.8727		0.7963	0.0444	0.5805	0.2951	0.5856		0.7886	0.7622	0.8209	0.6875	0.805
	0.9236	0.7273	0.6816	0.8504	0.8537		0.7631	0.1384	0.5549	0.3895	0.598		0.768	0.7172	0.8739	0.6719	0.7774
	0.8924	0.7192	0.7015	0.8302	0.8944		0.7812	0.1234	0.5888	0.4081	0.5535		0.7707	0.8198	0.7971	0.6119	0.7533
	0.9085	0.7192	0.7276	0.7997	0.8862		0.7101	0	0.5886	0.3626	0.5899		0.8292	0.8089	0.7103	0.6452	0.7091
	0.9159	0.6414	0.79	0.8568	0.8719		0.7227	0.0684	0.6361	0.4802	0.4669		0.757	0.9161	0.7498	0.6408	0.6807
	0.8766	0.6939	0.7333	0.8238	0.8947		0.742	0.1384	0.6395	0.4409	0.6198		0.8312	0.9301	0.847	0.6509	0.693
	0.8966	0.6748	0.7548	0.8761	0.9007		0.7809	0.1287	0.6989	0.5136	0.5259		0.7801	0.9861	0.9281	0.7388	0.6466
	0.8991	0.6755	0.777	0.8029	0.8795		0.6831	0.164	0.6823	0.5764	0.3773		0.783	0.948	0.9175	0.6252	0.6397
	0.8868	0.7239	0.7241	0.8182	0.9307		0.7605	0.0406	0.6674	0.4902	0.3824		0.793	0.9145	0.8287	0.8433	0.6581
	0.9569	0.7491	0.7571	0.8294	0.9081		0.7358	0.0621	0.6182	0.626	0.5062		0.7774	0.8858	0.8154	0.6487	0.6477

## Sheet: Fig. 1c
	cam	cam2a	cam2a + Dynasore
	0.9994	1.0004	0.9997
	0.9807	0.97	0.9999
	0.9774	0.9459	0.9988
	0.9778	0.9402	0.9968
	0.9741	0.9099	0.9928
	0.974	0.8907	0.9901
	0.9623	0.879	0.9937
	0.9728	0.8623	0.9917
	0.9659	0.83	0.9916
	0.989	0.8383	0.9862
	0.9754	0.8186	0.9839
	0.9496	0.8121	0.9861
	0.9957	0.8078	0.9847
	0.985	0.7892	0.9841
	0.9793	0.7844	0.9775
	0.9557	0.7874	0.9782
	0.9472	0.7793	0.9762
	0.9812	0.777	0.978
	0.9506	0.7624	0.9669
	0.9388	0.7799	0.9693
	0.958	0.7605	0.9713
	0.9552	0.7544	0.9718
	0.9532	0.7533	0.9706
	0.9782	0.7445	0.9666
	0.9731	0.7371	0.9646
	0.964	0.7311	0.9616
	0.956	0.7319	0.9658
	0.9576	0.7201	0.9627
	0.9577	0.7279	0.9641
	0.9441	0.7232	0.959
	0.9637	0.7389	0.9631
	0.9705	0.7266	0.9625
	0.9526	0.7207	0.956
	0.943	0.7222	0.957
	0.9487	0.7187	0.9538
	0.9538	0.6992	0.9667
	0.9279	0.6995	0.96
	0.9433	0.6891	0.9643
	0.9472	0.6883	0.9573
	0.9495	0.6916	0.9605
	0.9561	0.6769	0.9598
	0.9422	0.672	0.9564
	0.9324	0.6826	0.9519
	0.948	0.6757	0.9564
	0.9526	0.6796	0.9574
	0.9336	0.6814	0.9579
	0.956	0.6764	0.955
	0.9463	0.6809	0.9518
	0.9294	0.6799	0.953
	0.9361	0.6756	0.9543
	0.9509	0.6774	0.9519
	0.9293	0.683	0.953
	0.938	0.6746	0.9525
	0.9477	0.6771	0.9527
	0.9348	0.6593	0.9555
	0.9487	0.666	0.9572
	0.9412	0.6755	0.9578
	0.9393	0.659	0.955
	0.9548	0.6728	0.9553
	0.9315	0.6695	0.9593
	0.9385	0.657	0.9571
	0.9403	0.654	0.9524
	0.9319	0.652	0.9548
	0.9085	0.6569	0.9505
	0.9301	0.6493	0.9556
	0.933	0.6512	0.9552
	0.9394	0.65	0.9547
	0.9295	0.6465	0.956
	0.9312	0.6475	0.9528
	0.939	0.6443	0.9482
	0.9215	0.6466	0.9425
	0.9306	0.6429	0.9497
	0.945	0.6395	0.949
	0.9338	0.6449	0.9449
	0.9303	0.6306	0.949
	0.9364	0.6379	0.9412
	0.9263	0.6408	0.9423
	0.9083	0.6354	0.9411
	0.9362	0.6472	0.9424
	0.9133	0.6353	0.9448
	0.9048	0.6324	0.9402
	0.9344	0.6253	0.941
	0.9351	0.6258	0.9429
	0.9008	0.6237	0.9419
	0.935	0.6228	0.946
	0.9031	0.6215	0.9471
	0.9272	0.6282	0.9437
	0.933	0.6164	0.9411
	0.9196	0.6258	0.9419
	0.9235	0.6229	0.9454
	0.9325	0.6168	0.9452
	0.9222	0.6146	0.9397
	0.9362	0.6083	0.9415
	0.9212	0.6162	0.9419
	0.9117	0.6113	0.9361
	0.9031	0.6048	0.9398
	0.9142	0.6044	0.9401
	0.9098	0.6075	0.941
	0.9035	0.6146	0.9356
	0.914	0.605	0.9414
	0.9256	0.6157	0.9369
	0.918	0.6087	0.9439
	0.8914	0.6107	0.9332
	0.9118	0.6125	0.9326
	0.8948	0.6129	0.9353
	0.9001	0.6061	0.9331
	0.9211	0.6129	0.9331
	0.91	0.6086	0.9428
	0.9144	0.6088	0.9344
	0.9057	0.6128	0.934
	0.9186	0.6199	0.932
	0.8952	0.6153	0.9338
	0.9131	0.6088	0.9323
	0.8899	0.6047	0.9316
	0.9082	0.6082	0.9291
	0.9053	0.6089	0.9291
	0.902	0.607	0.9371
	0.9098	0.6047	0.9324
	0.9103	0.6128	0.936
	0.92	0.6063	0.9341
	0.9022	0.6158	0.9358
	0.9071	0.6136	0.9315
	0.8825	0.6128	0.9356
	0.9071	0.606	0.9318
	0.8909	0.6073	0.9364
	0.8812	0.6081	0.9345
	0.8862	0.6121	0.9369
	0.8766	0.6075	0.9321
	0.8837	0.6065	0.9338
	0.878	0.6068	0.9394
	0.8951	0.6064	0.9349
	0.8845	0.602	0.9401
	0.9024	0.6128	0.9353
	0.8827	0.6087	0.9313
	0.8844	0.6151	0.9372
	0.8708	0.6153	0.9364
	0.8744	0.6155	0.9366
	0.865	0.6131	0.9352
	0.8849	0.6129	0.932
	0.8871	0.6192	0.9349
	0.8645	0.6086	0.9399
	0.8609	0.6147	0.939
	0.8665	0.6247	0.9298
	0.8762	0.6188	0.9342
	0.8493	0.6191	0.9322
	0.8696	0.6179	0.9337
	0.8745	0.6167	0.9359
	0.8636	0.6176	0.9347
	0.8725	0.6123	0.9384
	0.8668	0.6068	0.9352
	0.8735	0.6152	0.9364
	0.8775	0.6104	0.9437
	0.8524	0.6208	0.9409
	0.8684	0.6176	0.9389
	0.8535	0.6103	0.9436
	0.8543	0.624	0.9432
	0.8775	0.6206	0.9404
	0.8648	0.6209	0.9412
	0.8402	0.6164	0.9422
	0.8659	0.6201	0.9361
	0.8712	0.6192	0.9404
	0.8686	0.6248	0.9451
	0.8721	0.6292	0.9484
	0.8642	0.624	0.9409
	0.8713	0.6278	0.9421
	0.8788	0.6267	0.9429
	0.8709	0.6354	0.9378
	0.8822	0.6307	0.9411
	0.8707	0.6252	0.9398
	0.852	0.6329	0.9369
	0.8834	0.627	0.9412
	0.8628	0.6314	0.9408
	0.8721	0.6301	0.9388
	0.8681	0.6292	0.9432
	0.869	0.6412	0.9416
	0.871	0.6342	0.9363
	0.8806	0.6349	0.9393
	0.8733	0.6357	0.9357
	0.8535	0.6378	0.94
	0.8816	0.633	0.9403
	0.8615	0.6329	0.9382
	0.8714	0.6409	0.9376
	0.8766	0.6341	0.9382
	0.8694	0.6315	0.9324
	0.8705	0.6278	0.941
	0.8632	0.6265	0.9416
	0.8661	0.6347	0.9369
	0.8784	0.6307	0.932
	0.8545	0.638	0.9361
	0.8713	0.6335	0.9399
	0.8687	0.6347	0.9414
	0.8681	0.6401	0.938
	0.869	0.6361	0.9413
	0.863	0.6276	0.9398
	0.8616	0.6333	0.9372
	0.8797	0.629	0.9423
	0.871	0.6302	0.944
	0.8747	0.6298	0.9391
	0.8635	0.6236	0.9364
	0.875	0.6274	0.9415
	0.8644	0.6409	0.9394
	0.8672	0.6268	0.9379
	0.8772	0.6278	0.9405
	0.8756	0.6299	0.9315
	0.8818	0.6281	0.936
	0.8904	0.6366	0.9375
	0.8753	0.6327	0.9407
	0.8788	0.6315	0.9397
	0.887	0.6303	0.9399
	0.8813	0.6265	0.9386
	0.8861	0.6393	0.9361
	0.8889	0.6294	0.9342
	0.8989	0.6371	0.9386
	0.8908	0.6351	0.9375
	0.8807	0.641	0.936
	0.8722	0.6298	0.94
	0.8926	0.6379	0.9367
	0.8864	0.6414	0.9395
	0.8783	0.6368	0.9358
	0.9066	0.6343	0.9373
	0.9057	0.6354	0.9389
	0.887	0.6402	0.9373
	0.9074	0.6349	0.9401
	0.893	0.6338	0.9305
	0.9035	0.6344	0.9408
	0.8792	0.6373	0.9349
	0.8873	0.636	0.9391
	0.8906	0.6422	0.9408
	0.8917	0.6372	0.9398
	0.8952	0.6438	0.9423
	0.8921	0.6427	0.943
	0.8822	0.6372	0.9419

## Sheet: Fig. 1e
	Rab5	Rab7	GALT
	0.49	0.68	-0.01
	0.46	0.62	0.16
	0.27	0.72	0.19
	0.32	0.72	0.14
	0.22	0.68	0.07
	0.32	0.61	-0.16

## Sheet: Fig. 1g
	pre 30 min	5 min w Dynasore	5 min w/o Dynasore	30 min w Dynasore	30 min w/o Dynasore	1h w Dynasore	1h w/o Dynasore	2h w Dynasore	2h w/o Dynasore	3h w Dynasore	3h min w/o Dynasore
	0.9529	1.2024	0.3454	1.2629	0.275	1.4103	0.4577	1.3681	0.7263	1.2461	1.0885
	1.081	1.3864	0.3311	1.3598	0.3218	1.4409	0.5684	1.0123	0.9539	1.3353	1.0149
	0.9885	1.0174	0.4941	1.2302	0.4152	1.2414	0.5845	1.3063	0.7356	1.2725	0.8331
	0.7159	1.4699	0.3351	1.4961	0.4011	1.609	0.7331	1.1927	0.666	1.2635	0.9012
	1.4378	1.1717	0.4418	1.2256	0.502	1.3465	0.4186	1.6651	0.9875	1.1762	0.9202
	1.0105
	0.804
	0.7161
	1.379
	0.9144

## Sheet: Fig. 2c
	tau on		tau off
	cam	cam2a	cam	cam2a		cam 10 s	cam 60 s	cam2a 10 s	cam2a 60 s		cam current	cam2a current
	1.342	1.4635	10.1792	10.5943		0.845	0.8249	0.8533	0.66		342	300
	0.9179	1.1356	8.4069	10.0411		0.8375	0.8195	0.877	0.67		1200	317
	1.4848	1.0105	9.1508	7.2176		0.8866	0.8602	0.8224	0.6744		776	321
	1.3838	1.4466	8.8464	8.5866		0.8455	0.8195	0.8269	0.6897		770	416
	1.5809	1.4464	11.5738	11.4428		0.8458	0.7632	0.865	0.7886		441	363

## Sheet: Fig 2d
	cam						cam2a
	a	b	c	d	e		a	b	c	d	e
	0.9374	1	0.8537	0.8971	0.9581		1	1	1	1	1
	0.9364	0.9835	0.9051	0.8875	0.9267		0.9696	0.9742	1	0.9891	0.962
	0.9449	0.9412	0.9566	0.9614	0.9319		0.9422	0.9557	0.9937	0.972	0.9423
	0.9579	0.954	0.981	0.9614	0.9319		0.9362	0.9041	1	0.9533	0.9
	0.9785	0.9357	0.9783	1	0.9215		0.9271	0.8967	0.9057	0.944	0.8817
	0.9682	0.9412	0.9837	0.9743	0.9267		0.9271	0.8745	0.7736	0.9456	0.8901
	0.9738	0.9485	0.9919	0.9711	0.911		0.8906	0.8155	0.7547	0.9036	0.893
	0.9757	0.932	0.9892	0.9839	0.9791		0.8815	0.7934	0.7296	0.8942	0.8423
	0.9888	0.9265	1	0.9582	0.9895		0.845	0.7417	0.6981	0.8787	0.8338
	0.9654	0.9375	0.981	0.9357	1		0.8328	0.7196	0.6855	0.8771	0.8239
	0.9505	0.921	0.9783	0.9325	1		0.8085	0.7232	0.6792	0.8663	0.8366
	0.9841	0.921	0.9702	0.926	0.9895		0.8085	0.69	0.6415	0.846	0.7972
	0.9813	0.9228	0.981	0.9357	0.9948		0.7812	0.6937	0.6352	0.8383	0.7676
	1	0.9191	0.9485	0.9325	1		0.7568	0.679	0.6164	0.8274	0.7634
	0.9813	0.9099	0.9512	0.926	0.9581		0.7568	0.6642	0.6164	0.7963	0.7352
	0.9551	0.9063	0.935	0.9228	0.9319		0.7508	0.6568	0.6164	0.7947	0.731
	0.9626	0.9007	0.9377	0.9228	0.9738		0.7447	0.6236	0.6226	0.7698	0.6958
	0.9738	0.886	0.9377	0.9035	0.9529		0.7173	0.6384	0.6101	0.7605	0.6535
	0.9813	0.8971	0.8889	0.8971	0.9319		0.7204	0.6347	0.6226	0.7418	0.6563
	0.9579	0.8897	0.9295	0.9164	0.9162		0.7143	0.6347	0.6038	0.6905	0.6549
	0.9449	0.9026	0.8943	0.9164	1		0.8693	0.9225	0.9119	0.9705	0.9408

## Sheet: Fig. 2e
	cam						cam2a
	a	b	c	d	e		a	b	c	d	e
	0.5488	0.4362	0.5692	0.4253	0.6486		0.4083	0.453	0.5263	0.6493	0.5649
	0.8418	0.6117	0.6231	0.6322	0.7955		0.5562	0.735	0.743	0.8627	0.7104
	0.9394	0.8777	0.8	0.8736	0.9712		0.8757	0.9829	0.9319	0.9261	0.8987
	0.9899	0.984	0.9615	0.9425	0.9936		0.9231	0.9316	0.9721	0.994	0.962
	1	0.984	0.9692	0.9655	1		0.9408	0.9915	0.9783	0.9791	0.9557
	0.9933	1	1	0.9885	0.984		0.9822	1	0.9907	1	0.9984
	0.9899	0.9947	1	1	0.9872		1	1	1	0.9978	1

## Sheet: Fig. 2f
	cam							cam2a							GC6 ex
	a	b	c	d	e	f		a	b	c	d	e	f		a	b	c	d	e	f	g	h	i	j	k	l	m	n	o
	0.9351	0.8094	0.8547	0.6296	0.9914	0.7424		0.6975	0.7563	0.6531	0.8043	0.9461	0.9565		0.0301	0.0378	0.0467	0.0344	0.044	0.0158	0.0177	0.0499	0.0499	0.0425	0.0339	0.0406	0.0223	0.0269	0.0287
	0.9784	0.8129	0.8077	0.5556	0.9397	0.697		0.7731	0.9188	0.7347	0.9076	1	0.9517		0.0409	0.0596	0.0834	0.0596	0.0879	0.024	0.035	0.092	0.0824	0.0766	0.0628	0.0755	0.0314	0.0463	0.0514
	0.9459	0.8165	0.8077	0.6593	0.9828	0.8636		0.7395	0.9438	0.7823	0.7663	0.951	0.9444		0.0462	0.0758	0.1088	0.0768	0.1165	0.0321	0.042	0.1152	0.1102	0.099	0.086	0.101	0.0329	0.0627	0.0705
	0.9297	0.8273	0.812	0.6	0.9914	0.7121		0.7899	0.9563	1	0.7826	0.8873	0.9517		0.0711	0.1267	0.1708	0.1263	0.1856	0.0644	0.0792	0.1815	0.1793	0.1554	0.1348	0.1609	0.0616	0.1096	0.1152
	0.9622	0.9245	0.8248	0.637	1	0.7879		0.8655	0.9375	0.8163	0.8478	0.8775	0.9444		0.1067	0.182	0.2408	0.1917	0.2617	0.1081	0.1235	0.2598	0.254	0.2183	0.1965	0.2267	0.0973	0.171	0.1744
	0.9405	0.9281	0.9829	0.7778	0.9741	0.7727		0.9328	1	0.9864	0.9728	0.9706	0.9807		0.1443	0.2384	0.3019	0.2492	0.3254	0.1555	0.1717	0.3167	0.3142	0.2772	0.2491	0.2884	0.1382	0.2253	0.2291
	0.9838	0.9928	0.9487	0.9481	0.9655	0.8939		0.9496	0.975	1	1	0.9804	1		0.4322	0.5224	0.5888	0.5524	0.6162	0.4526	0.4596	0.6199	0.6134	0.5608	0.5385	0.5771	0.4148	0.5088	0.5136
	0.9838	1	1	1	0.9569	1		0.9496	0.9938	0.9524	0.9728	0.9853	0.9734		0.8377	0.8685	0.8911	0.8813	0.9022	0.8488	0.8464	0.8925	0.8973	0.8843	0.8685	0.8832	0.8256	0.861	0.8585
	1	0.9892	0.953	0.9333	0.8966	0.8939		1	0.9375	0.8707	0.9511	0.9804	0.8454		0.8935	0.9159	0.9187	0.9262	0.9309	0.9127	0.8943	0.9332	0.9281	0.9181	0.9101	0.9207	0.881	0.902	0.9032
	0.8865	0.9604	0.8547	0.8519	0.8534	0.8333		0.916	0.925	0.8503	0.9348	0.902	0.8285		1	1	1	1	1	1	1	1	1	1	1	1	1	1	1
	0.827	0.9137	0.8504	0.8074	0.8448	0.803		0.7899	0.8438	0.7891	0.8315	0.7745	0.7271		0.5376	0.6226	0.6743	0.6447	0.6987	0.5548	0.5777	0.692	0.6952	0.6578	0.6322	0.6761	0.5303	0.6145	0.6125
	0.5189	0.9245	0.5855	0.6741	0.8534	0.6212		0.7227	0.5875	0.5918	0.5272	0.3971	0.6184		0.2963	0.3942	0.4603	0.4225	0.5073	0.3256	0.3334	0.5022	0.4779	0.4391	0.4196	0.4609	0.298	0.3896	0.3935
	0.5135	0.6691	0.4017	0.5037	0.6638	0.5303		0.4454	0.3625	0.2993	0.2337	0.2696	0.401		0.1285	0.2162	0.2754	0.2241	0.3042	0.1369	0.156	0.2984	0.2836	0.2525	0.2312	0.2662	0.1245	0.2029	0.2113
	0.227	0.2698	0.188	0.0741	0.1552	0.1061		0.1849	0.0938	0.1156	0.0761	0.1618	0.2174
	0.0541	0.018	0.0385	0.0222	0.0517	0.0758		0.0756	0.05	0.1088	0.0489	0.0686	0.099
	0.0432	0.018	0.0299	0.037	0.0431	0.0606		0.0336	0.0188	0.0544	0.0272	0.0098039	0.0169
	0.027	0.0144	0.0214	0.0444	0.0431	0.0455		0.0336	0.025	0.034	0.0163	0.0147	0.0121
	0.0324	0.0108	0.0171	0.0519	0.0517	0.0303		0.0252	0.0313	0.0204	0.0217	0.0245	0.0096618
	0.0378	0.0216	0.0128	0.0222	0.0603	0.0455		0.0504	0.0188	0.0272	0.0217	0.0196	0.0096618
	0.027	0.0108	0.0128	0.0296	0.0345	0.0606		0.042	0.0375	0.0272	0.0109	0.0196	0.0072464
	0.0162	0.0216	0.0214	0.0593	0.0345	0.0303		0.0168	0.0188	0.0204	0.0109	0.0147	0.0072464
	0.0162	0.0108	0.0171	0.0222	0.0517	0.0455		0.0588	0.025	0.0408	0.0217	0.0294	0.0145
	0.0324	0.018	0.0128	0.0296	0.0345	0.0606		0.0252	0.0313	0.0272	0.0163	0.0392	0.0096618
	0.0162	0.0108	0.0171	0.037	0.0259	0.0152		0.042	0.0188	0.0204	0.0326	0.0294	0.0169

## Sheet: Fig. 2g
	cam						cam2a
	a	b	c	d	e		a	b	c	d	e
	0.6369	0.2604	0.3051	0.5784	0.5304		0.2493	0.5409	0.5238	0.5109	0.4494
	0.8678	0.5313	0.5593	0.7255	0.7636		0.4155	0.7932	0.8222	0.6898	0.7494
	0.9315	0.7448	0.7881	0.9118	0.901		0.5845	0.9068	0.9365	0.8577	0.7759
	0.9992	1	0.9746	1	0.9904		0.7064	1	1	1	0.9554
	0.9904	1	1	0.9804	1		0.7812	0.9659	0.9238	0.9818	0.9313
	1	0.9688	0.9915	0.9755	0.9936		0.7978	0.9545	0.9556	0.9708	0.9759
	0.9634	0.9531	0.9237	0.9706	0.9712		0.9778	0.9386	0.8952	0.9015	0.9578
	0.9793	0.9583	0.9831	0.9853	0.9553		0.9307	0.9682	0.9016	0.865	0.9831
	0.9745	0.9896	0.9492	0.9314	0.9521		0.9751	0.9477	0.9079	0.8358	1
	0.9697	0.9635	0.9576	0.9265	0.9297		1	0.95	0.9238	0.8321	0.9964

## Sheet: Fig. 3d
	no blocker				blocker
	cam	cam2a	2ar		cam	cam2a	2ar
	3.9684	2.497	1.4168		0.1779	0.0918	0.1471
	3.0041	2.8514	1.6776		0.3007	0.1284	0.1834
	2.9198	1.7167	3.5785		0.1749	0.748	0.1009
	4.8103	2.1181	1.3828		0.1655	0.2886	0.105
	5.918	1.3084	2.4522		0.0444	0.4023	0.2005
	2.2708	2.7641	2.7423		0.0889	0.363	0.1852
	7.5229	1.2604	1.8057		0.0764	0.0619	0.2325
	3.734	3.3698	3.4148		0.0679	0.2259	0.1117
	3.9253	2.7012	1.8494		0.0751	0.1239	0.2368
	3.6918	2.0858	1.7527		0.1494	0.133	0.3785

[truncated: 6 more sheets: Fig. 3e, Fig. 5d, Fig. 5e, Fig. 5f, Fig. 6b, Fig. 6c]
